# Supplementary material for: Novel Toxicodynamic Model of Subcutaneous Envenomation to Characterize Snake Venom Coagulopathies and Assess the Efficacy of Site-Directed Inorganic Antivenoms
Source: Int J Mol Sci. 2023 Sep 11;24(18):13939. doi: 10.3390/ijms241813939 (PMC10530349; doi:10.3390/ijms241813939)
Supplement: Supplementary file 1 [file ijms-24-13939-s001.zip]

Archive with 1 entries (1 files):
- ijms-2601300-supplementary.xlsx
