# Supplementary material for: Novel Toxicodynamic Model of Subcutaneous Envenomation to Characterize Snake Venom Coagulopathies and Assess the Efficacy of Site-Directed Inorganic Antivenoms
Source: Int J Mol Sci. 2023 Sep 11;24(18):13939. doi: 10.3390/ijms241813939 (PMC10530349; doi:10.3390/ijms241813939)
Supplement: Supplementary file 1 [file ijms-24-13939-s001.zip › ijms-2601300-supplementary.xlsx]

## Sheet: Crotalus TEG
Crotalus scutulatus scutulatus Data
		Whole Blood						Plasma					% Platelet Mediated clot strength
Rabbit	Time	TMRTG	MRTG	TTG		Rabbit	Time	TMRTG	MRTG	TTG		Rabbit	Time	%
1	Baseline	3	11.5	1095		1	Baseline	1.4	15.7	316		1	Baseline	71.1
1	1H	1.8	16.7	1267		1	1H	1.6	11.7	261		1	1H	70.5
1	2H	1.6	23	1377		1	2H	1.4	13.4	262		1	2H	74.4
1	3H	1.6	18.1	1115		1	3H	1.5	10	210		1	3H	72
2	Baseline	1.8	11.8	982		2	Baseline	1.3	12.3	289		2	Baseline	68.2
2	1H	1.6	10.9	936		2	1H	1.8	9.2	230		2	1H	91.3
2	2H	1.8	11.5	899		2	2H	1.6	11.3	239		2	2H	75.4
2	3H	1.8	11.2	792		2	3H	1.6	8.8	170		2	3H	69.5
3	Baseline	1.6	18.8	1232		3	Baseline	1.4	16.1	316		3	Baseline	79.3
3	1H	2.2	9.2	856		3	1H	1.7	13.1	261		3	1H	70.8
3	2H	2.6	11.9	974		3	2H	1.7	12.2	236		3	2H	81
3	3H	2.4	9.7	786		3	3H	2.3	7.6	189		3	3H	73.4
4	Baseline	2.2	13.4	1198		4	Baseline	1.4	15	336		4	Baseline	75.8
4	1H	1.5	15	1146		4	1H	1.5	12.6	237		4	1H	82.5
4	2H	2.6	9.4	870		4	2H	2.2	4.7	154		4	2H	76.4
4	3H	2	9.1	798		4	3H	1.6	7.8	201		4	3H	81.2
5	Baseline	3.2	9	1021		5	Baseline	1.5	16.6	325		5	Baseline	78.5
5	1H	1.9	10.5	977		5	1H	1.8	12	285		5	1H	76
5	2H	2.2	13.4	1066		5	2H	1.7	12.4	252		5	2H	74.8
5	3H	1.9	14.8	1004		5	3H	1.8	11.5	232		5	3H	76.9

## Sheet: Bothrops TEG
Bothrops moojeni Data
			Whole Blood
	Antivenom	Rabbit	Time	TMRTG	MRTG	TTG
	No	1	Baseline	4.9	5.7	900
	No	1	1H	4.3	9.4	1022
	No	1	2H	5.8	2.2	318
	No	1	3H	15.1	0.1	15
	No	2	Baseline	3.6	6.1	935
	No	2	1H	4.5	10.8	1015
	No	2	2H	6.9	2	301
	No	2	3H	11.2	0.2	8
	No	3	Baseline	1.8	9.7	1084
	No	3	1H	3.2	9.8	1062
	No	3	2H	4.8	7.1	824
	No	3	3H	5.7	3	397
	No	4	Baseline	2.9	10.4	1240
	No	4	1H	7.5	6.3	911
	No	4	2H	8.4	0.9	124
	No	4	3H	30	0	0
	No	5	Baseline	3.1	8	936
	No	5	1H	6.2	5.8	754
	No	5	2H	30	0	1
	No	5	3H	30	0	0
	No	6	Baseline	1.8	9.4	1109
	No	6	1H	5.6	6.7	793
	No	6	2H	7.1	3.7	513
	No	6	3H	11.2	0.2	48
	Yes	7	Baseline	2.2	10.4	1195
	Yes	7	1H	4.2	12.5	1226
	Yes	7	2H	5.8	5.9	831
	Yes	7	3H	9.2	2.5	469
	Yes	8	Baseline	2.6	8.2	906
	Yes	8	1H	4.8	10.7	977
	Yes	8	2H	5.1	8.3	863
	Yes	8	3H	5.2	7	712
	Yes	9	Baseline	1.9	8.6	877
	Yes	9	1H	4.1	8.6	787
	Yes	9	2H	4.2	6.7	747
	Yes	9	3H	4.3	7.4	737
	Yes	10	Baseline	2	16.7	1486
	Yes	10	1H	3.6	15.5	1363
	Yes	10	2H	3.8	13.9	1353
	Yes	10	3H	3.3	15.9	1382
	Yes	11	Baseline	1.9	14	1177
	Yes	11	1H	4.8	9.4	1012
	Yes	11	2H	5.9	4.5	596
	Yes	11	3H	4.1	4	514

## Sheet: Calloselasma TEG
Calloselasma rhodostoma Data
			Whole Blood
	Antivenom	Rabbit	Time	TMRTG	MRTG	TTG
	No	1	Baseline	2.3	9.1	912
	No	1	1H	2.2	6.5	654
	No	1	2H	4.6	1.3	226
	No	1	3H	30	0	0
	No	2	Baseline	1.9	14.7	1360
	No	2	1H	1.9	5.7	626
	No	2	2H	3.1	2.3	355
	No	2	3H	11.4	0.4	43
	No	3	Baseline	3.3	8	936
	No	3	1H	2.1	8	800
	No	3	2H	30	0	1
	No	3	3H	30	0	0
	No	4	Baseline	2.8	9.8	1008
	No	4	1H	1.7	13.6	1118
	No	4	2H	3.2	4.9	6.5
	No	4	3H	4.8	2	334
	No	5	Baseline	1.8	21.4	1478
	No	5	1H	2.6	7.7	763
	No	5	2H	4.1	2.1	364
	No	5	3H	29.6	0.1	1
	No	6	Baseline	2.4	13.4	1293
	No	6	1H	1.9	7.8	795
	No	6	2H	5	0.2	21
	No	6	3H	29.1	0.1	1
	No	7	Baseline	1.8	13	1220
	No	7	1H	2.5	6.2	677
	No	7	2H	5.6	0.6	100
	Yes	7	3H	30	0	0
	Yes	8	Baseline	2.4	10.9	1080
	Yes	8	1H	2.2	6.7	779
	Yes	8	2H	3.2	3.6	559
	Yes	8	3H	3.9	2.4	390
	Yes	9	Baseline	3.2	6.9	919
	Yes	9	1H	1.8	9.8	1004
	Yes	9	2H	2.7	6	798
	Yes	9	3H	1.6	7	715
	Yes	10	Baseline	2.2	14.6	1276
	Yes	10	1H	2.6	8.8	1000
	Yes	10	2H	3	5.6	812
	Yes	10	3H	2.7	5.7	766
	Yes	11	Baseline	3.8	8.8	1075
	Yes	11	1H	2.3	8.2	998
	Yes	11	2H	2.5	6.1	810
	Yes	11	3H	2.8	5.1	668
	Yes	12	Baseline	2.6	11.4	1275
	Yes	12	1H	2.5	11.7	1125
	Yes	12	2H	4.3	4.9	733
	Yes	12	3H	6.2	3.2	518

## Sheet: Crotalus HR and SpO2
Crotalus scutulatus scutulatus Data
Heart Rate (HR, beats/min)
Arterial Oxygen Saturation (SpO2)
Rabbit	Time	HR	SpO2
1	Baseline	202	99
2	Baseline	251	98
3	Baseline	162	98
4	Baseline	152	96
5	Baseline	194	98
1	15	153	99
2	15	240	97
3	15	168	98
4	15	176	99
5	15	190	99
1	30	162	96
2	30	254	98
3	30	168	98
4	30	164	99
5	30	165	96
1	45	183	99
2	45	242	99
3	45	158	95
4	45	172	98
5	45	172	98
1	60	161	99
2	60	238	95
3	60	172	97
4	60	165	99
5	60	142	92
1	75	181	99
2	75	155	95
3	75	163	98
4	75	172	98
5	75	182	96
1	90	157	99
2	90	161	99
3	90	157	97
4	90	173	96
5	90	190	98
1	105	171	99
2	105	167	97
3	105	162	99
4	105	165	98
5	105	182	99
1	120	182	98
2	120	157	99
3	120	168	96
4	120	184	99
5	120	248	99
1	135	165	99
2	135	164	97
3	135	172	99
4	135	172	98
5	135	211	99
1	150	173	99
2	150	166	98
3	150	168	95
4	150	164	96
5	150	205	98
1	165	190	98
2	165	160	95
3	165	169	96
4	165	190	92
5	165	182	96
1	180	139	99
2	180	159	99
3	180	169	95
4	180	175	99
5	180	200	98

## Sheet: Bothrops HR and SpO2
Bothrops moojeni Data
Heart Rate (HR, beats/min)
Arterial Oxygen Saturation (SpO2)
Rabbit	Antivenom	Time	HR	SpO2
1	No	Baseline	197	99
1	No	15	220	98
1	No	30	242	95
1	No	45	232	98
1	No	60	230	99
1	No	75	250	99
1	No	90	228	98
1	No	105	254	99
1	No	120	250	98
1	No	135	252	99
1	No	150	230	99
1	No	165	218	99
1	No	180	250	98
2	No	Baseline	254	99
2	No	15	240	95
2	No	30	254	93
2	No	45	213	98
2	No	60	252	98
2	No	75	245	99
2	No	90	248	99
2	No	105	236	98
2	No	120	229	99
2	No	135	218	98
2	No	150	254	99
2	No	165	231	99
2	No	180	217	98
3	No	Baseline	204	96
3	No	15	235	96
3	No	30	189	92
3	No	45	201	96
3	No	60	188	99
3	No	75	176	99
3	No	90	202	99
3	No	105	192	99
3	No	120	176	99
3	No	135	219	94
3	No	150	222	95
3	No	165	251	99
3	No	180	203	99
4	No	Baseline	231	98
4	No	15	236	96
4	No	30	206	99
4	No	45	217	95
4	No	60	234	93
4	No	75	176	92
4	No	90	189	98
4	No	105	180	99
4	No	120	211	99
4	No	135	212	99
4	No	150	202	98
4	No	165	253	95
4	No	180	241	97
5	No	Baseline	206	95
5	No	15	203	97
5	No	30	154	99
5	No	45	156	99
5	No	60	201	97
5	No	75	189	96
5	No	90	138	93
5	No	105	203	98
5	No	120	215	99
5	No	135	195	99
5	No	150	201	99
5	No	165	186	99
5	No	180	210	98
6	No	Baseline	216	99
6	No	15	199	98
6	No	30	201	99
6	No	45	145	99
6	No	60	178	91
6	No	75	190	94
6	No	90	174	99
6	No	105	189	98
6	No	120	201	99
6	No	135	177	99
6	No	150	199	96
6	No	165	158	97
6	No	180	192	96
7	Yes	Baseline	130	96
7	Yes	15	235	96
7	Yes	30	254	93
7	Yes	45	238	95
7	Yes	60	236	99
7	Yes	75	241	95
7	Yes	90	245	93
7	Yes	105	251	94
7	Yes	120	248	96
7	Yes	135	216	95
7	Yes	150	245	99
7	Yes	165	251	99
7	Yes	180	252	98
8	Yes	Baseline	187	99
8	Yes	15	254	93
8	Yes	30	249	95
8	Yes	45	249	97
8	Yes	60	233	99
8	Yes	75	254	99
8	Yes	90	235	95
8	Yes	105	218	95
8	Yes	120	230	96
8	Yes	135	240	97
8	Yes	150	213	98
8	Yes	165	219	98
8	Yes	180	221	96
9	Yes	Baseline	190	99
9	Yes	15	229	97
9	Yes	30	216	98
9	Yes	45	145	99
9	Yes	60	175	96
9	Yes	75	178	98
9	Yes	90	180	91
9	Yes	105	163	99
9	Yes	120	175	99
9	Yes	135	190	99
9	Yes	150	212	99
9	Yes	165	208	93
9	Yes	180	208	99
10	Yes	Baseline	230	99
10	Yes	15	225	96
10	Yes	30	239	94
10	Yes	45	178	98
10	Yes	60	214	99
10	Yes	75	221	99
10	Yes	90	237	98
10	Yes	105	231	99
10	Yes	120	192	99
10	Yes	135	228	98
10	Yes	150	211	98
10	Yes	165	202	99
10	Yes	180	219	95
11	Yes	Baseline	231	96
11	Yes	15	169	99
11	Yes	30	251	99
11	Yes	45	207	97
11	Yes	60	233	97
11	Yes	75	235	98
11	Yes	90	247	99
11	Yes	105	220	98
11	Yes	120	221	96
11	Yes	135	233	98
11	Yes	150	219	95
11	Yes	165	227	97
11	Yes	180	241	98

## Sheet: Calloselasma HR and SpO2
Calloselasma rhodostoma Data
Heart Rate (HR, beats/min)
Arterial Oxygen Saturation (SpO2)
One rabbit in the group without antivenom administration was excluded from these analyses secondary to the oximeter malfunctioning with some data not obtained until another oximeter was obtained from our veterinarians.
Rabbit	Antivenom	Time	HR	SpO2
1	No	Baseline	201	95
1	No	15	254	99
1	No	30	254	98
1	No	45	230	99
1	No	60	240	98
1	No	75	254	97
1	No	90	234	99
1	No	105	243	99
1	No	120	210	98
1	No	135	221	99
1	No	150	254	99
1	No	165	245	99
1	No	180	247	99
2	No	Baseline	234	99
2	No	15	254	93
2	No	30	253	97
2	No	45	236	98
2	No	60	248	96
2	No	75	252	94
2	No	90	251	96
2	No	105	254	99
2	No	120	248	96
2	No	135	251	94
2	No	150	236	96
2	No	165	253	98
2	No	180	240	99
3	No	Baseline	180	96
3	No	15	186	98
3	No	30	197	99
3	No	45	189	98
3	No	60	254	94
3	No	75	242	97
3	No	90	233	96
3	No	105	240	94
3	No	120	251	99
3	No	135	242	98
3	No	150	251	99
3	No	165	254	98
3	No	180	241	99
4	No	Baseline	215	99
4	No	15	232	98
4	No	30	238	99
4	No	45	231	99
4	No	60	240	98
4	No	75	251	98
4	No	90	242	99
4	No	105	238	98
4	No	120	222	97
4	No	135	238	99
4	No	150	241	97
4	No	165	253	97
4	No	180	254	99
5	No	Baseline	220	98
5	No	15	215	99
5	No	30	199	99
5	No	45	213	99
5	No	60	209	99
5	No	75	192	99
5	No	90	217	99
5	No	105	220	98
5	No	120	199	99
5	No	135	201	99
5	No	150	192	99
5	No	165	197	99
5	No	180	203	98
6	No	Baseline	232	94
6	No	15	200	99
6	No	30	182	99
6	No	45	198	98
6	No	60	202	99
6	No	75	199	98
6	No	90	210	98
6	No	105	221	98
6	No	120	207	99
6	No	135	211	99
6	No	150	220	99
6	No	165	250	99
6	No	180	251	99
7	Yes	Baseline	238	99
7	Yes	15	242	97
7	Yes	30	232	98
7	Yes	45	229	99
7	Yes	60	228	98
7	Yes	75	221	99
7	Yes	90	230	99
7	Yes	105	225	99
7	Yes	120	239	99
7	Yes	135	241	99
7	Yes	150	232	99
7	Yes	165	229	99
7	Yes	180	228	99
8	Yes	Baseline	238	99
8	Yes	15	251	99
8	Yes	30	244	96
8	Yes	45	221	99
8	Yes	60	205	96
8	Yes	75	210	97
8	Yes	90	199	98
8	Yes	105	215	98
8	Yes	120	220	97
8	Yes	135	217	99
8	Yes	150	214	99
8	Yes	165	220	98
8	Yes	180	200	99
9	Yes	Baseline	238	98
9	Yes	15	245	95
9	Yes	30	238	97
9	Yes	45	231	96
9	Yes	60	232	97
9	Yes	75	228	99
9	Yes	90	225	98
9	Yes	105	211	97
9	Yes	120	216	99
9	Yes	135	221	98
9	Yes	150	215	99
9	Yes	165	233	99
9	Yes	180	240	98
10	Yes	Baseline	243	99
10	Yes	15	238	98
10	Yes	30	221	93
10	Yes	45	203	99
10	Yes	60	198	99
10	Yes	75	211	99
10	Yes	90	209	99
10	Yes	105	207	99
10	Yes	120	202	99
10	Yes	135	207	99
10	Yes	150	216	99
10	Yes	165	211	99
10	Yes	180	216	99
11	Yes	Baseline	240	99
11	Yes	15	254	97
11	Yes	30	251	98
11	Yes	45	247	98
11	Yes	60	216	99
11	Yes	75	227	99
11	Yes	90	226	99
11	Yes	105	229	99
11	Yes	120	212	98
11	Yes	135	213	95
11	Yes	150	219	98
11	Yes	165	227	95
11	Yes	180	231	99
